# Supplementary material for: Genome Mining and Gene Expression Reveal Maytansine Biosynthetic Genes from Endophytic Communities Living inside Gymnosporia heterophylla (Eckl. and Zeyh.) Loes. and the Relationship with the Plant Biosynthetic Gene, Friedelin Synthase
Source: Plants (Basel). 2022 Jan 25;11(3):321. doi: 10.3390/plants11030321 (PMC8840412; doi:10.3390/plants11030321)
Supplement: Supplementary file 1 [file plants-11-00321-s001.zip]

Archive with 1 entries (1 files):
- plants-1501681-supplementary.pdf
